# Supplementary material for: Prevalence of preeclampsia and algorithm of adverse foeto-maternal risk factors among pregnant women in the Central Region of Ghana: A multicentre prospective cross-sectional study
Source: PLoS One. 2023 Jun 29;18(6):e0288079. doi: 10.1371/journal.pone.0288079 (PMC10309986; doi:10.1371/journal.pone.0288079)
Supplement: S1 File — (ODS) [file pone.0288079.s001.ods]

## Sheet: Sheet1
HP status	Age group	e. level of education	v occupation	c. gravidity	c. parity	f.ANC	Birth asphyxia	e FGR	e prolonged labour	MOD	Mode of delivery	PPH	APH
1	3	0	2	1	2	2	0	2	0	1	2	0	0
2	3	1	2	1	2	2	0	2	0	0	0	0	0
1	4	1	2	2	2	1	0	2	0	0	0	0	0
1	1	1	3	0	0	1	0	2	0	0	0	0	0
1	1	1	2	1	2	2	0	2	0	0	0	0	0
1	3	1	1	1	2	2	0	2	0	0	0	0	0
1	1	3	1	0	1	2	0	2	0	1		0	0
1	1	1	2	1	0	2	0	2	0	0	0	0	0
1	1	3	1	0	1	2	0	2	0	0	0	0	0
1	3	1	2	1	2	2	0	2	0	0	0	0	1
1	1	1	2	0	1	2	0	2	0	0	0	0	0
1	3	3	1	1	0	2	0	2	0	0	0	0	0
1	1	0	3	0	1	2	0	2	0	0	0	0	0
1	3	3	1	1	0	2	0	2	0	1	2	0	0
1	1	1	2	1	2	2	0	2	0	0	0	0	0
1	2	1	3	2	2	2	0	1	0	0	0	1	0
1	1	1	2	1	2	2	0	2	0	0	0	0	0
1	3	1	2	2	2	2	0	2	0	0	0	0	0
1	1	2	2	1	0	2	0	2	0	0	0	0	0
1	2	1	3	0	1	2	0	2	0	1		0	0
1	1	2	3	0	1	2	0	2	0	0	0	0	0
1	3	1	2	2	2	2	0	2	0	0	0	0	0
2	1	1	2	0	1	2	0	2	0	0	0	0	0
1	2	1	3	0	1	2	0	2	0	1	1	0	0
1	3	1	3	1	0	2	0	2	0	0	0	0	0
1	1	2	3	0	1	2	0	2	0	0	0	0	0
1	1	1	2	1	0	1	0	2	0	0	0	0	0
2	1	3	1	0	1	2	0	2	0	1	1	0	0
1	1	1	2	0	1	2	0	2	0	1	1	0	0
1	2	1	3	0	1	2	0	2	0	1	1	0	0
1	2	0	2	2	0	2	0	2	0	0	0	0	0
1	1	1	2	1	0	2	0	2	0	0	0	0	0
1	2	1	3	0	1	2	0	2	0	0	0	0	0
1	1	3	1	1	0	2	0	2	0	0	0	0	0
1	3	1	2	1	2	1	0	2	0	0	0	0	0
2	3	2	2	1	2	2	0	2	0	1	1	0	1
1	2	1	3	0	1	2	0	2	0	0	0	0	0
1	1	1	2	1	0	2	0	2	0	0	0	0	0
1	1	1	2	1	2	2	0	2	0	0	0	0	0
1	3	1	2	2	2	2	0	2	0	1		0	0
2	1	1	2	2	2	2	0	2	0	1	2	0	0
1	1	1	2	2	2	1	0	2	0	0	0	0	0
1	3	1	2	1	2	2	0	1	0	0	0	0	0
1	1	1	2	2	2	2	0	2	0	0	0	0	0
1	3	1	2	2	2	2	0	2	0	0	0	1	0
1	3	1	2	1	2	2	0	2	0	0	0	0	0
1	3	1	2	2	2	2	0	2	0	0	0	0	0
1	1	2	2	1	0	2	0	2	0	0	0	0	0
1	1	1	2	0	1	2	0	2	0	0	0	0	0
1	1	1	2	1	0	2	0	2	0	0	0	0	0
1	1	1	2	1	2	2	0	2	0	0	0	0	0
1	3	1	2	1	2	2	0	2	0	0	0	0	0
1	2	1	2	1	0	2	0	2	0	0	0	0	0
1	1	1	2	0	1	2	0	2	0	0	0	0	0
1	3	1	2	2	2	2	0	2	0	0	0	0	0
1	1	1	3	1	0	2	0	2	0	0	0	1	0
1	1	1	2	1	2	2	0	2	0	0	0	0	0
2	1	2	1	0	1	2	0	2	0	1	1	0	0
1	3	3	1	1	0	2	0	2	0	1	1	0	0
1	1	1	2	1	0	2	0	2	0	0	0	0	0
1	3	1	2	1	2	1	0	2	0	0	0	0	0
1	2	1	3	0	1	1	0	2	0	0	0	1	0
1	2	1	3	0	1	2	0	2	0	1	1	0	0
1	1	2	2	1	0	2	0	2	0	1	2	0	0
1	3	0	2	2	2	2	0	2	0	0	0	0	0
1	1	1	2	0	1	2	0	2	0	1	2	0	0
1	2	2	3	0	1	1	0	2	0	0	0	0	0
1	3	0	2	2	2	2	0	2	0	0	0	0	0
1	2	1	3	0	1	2	0	1	0	0	0	0	0
2	1	1	2	1	0	2	0	2	0	1	1	0	1
1	2	1	3	1	1	2	0	1	0	0	0	0	0
2	3	1	2	2	2	2	0	2	0	1	1	0	0
1	1	1	2	0	1	2	0	2	0	0	0	0	0
2	3	0	2	2	2	1	0	2	0	1		0	0
1	1	0	3	0	1	2	0	2	0	0	0	0	0
1	2	0	2	0	1	2	0	2	0	0	0	0	0
1	3	1	2	2	2	2	0	2	0	0	0	0	0
1	2	0	3	0	1	2	0	1	0	0	0	0	0
1	1	3	3	0	1	2	0	2	0	0	0	0	0
1	3	1	3	1	2	2	0	2	0	0	0	0	0
1	3	3	1	1	2	2	0	2	0	0	0	0	0
1	3	1	2	2	2	2	0	2	0	0	0	0	0
1	3	1	2	1	0	2	0	2	0	0	0	0	0
1	1	1	2	1	1	2	0	2	0	0	0	0	0
2	1	1	3	0	1	2	0	1	0	1	1	0	0
1	1	2	3	0	1	2	0	2	0	1	1	0	0
1	3	1	2	0	0	2	0	2	0	0	0	0	0
1	1	1	2	0	1	2	0	2	0	0	0	1	0
1	1	1	2	1	2	2	0	2	0	0	0	1	0
1	3	1	2	2	2	2	0	2	0	0	0	0	0
1	3	1	2	1	2	2	0	2	0	1	2	1	0
2	4	1	2	2	2	1	0	1	0	1	1	0	0
2	3	1	2	2	2	2	0	2	0	0	0	0	0
1	3	1	2	2	2	2	0	2	0	0	0	0	0
1	4	1	2	2	2	2	0	2	0	0	0	0	0
1	1	1	2	1	0	2	0	2	0	0	0	1	0
1	3	1	2	2	2	2	0	2	0	0	0	0	0
1	1	2	2	1	0	2	0	2	0	0	0	0	0
1	3	1	2	1	0	2	0	2	0	0	0	0	0
1	1	1	2	0	1	2	0	2	0	0	0	0	0
2	3	0	2	2	2	2	0	2	0	0	0	0	0
1	2	0	3	0	1	2	0	2	0	0	0	0	0
1	3	2	2	1	0	2	0	2	0	0	0	0	0
1	1	2	1	1	0	2	0	1	0	0	0	0	0
1	4	1	2	2	2	2	0	2	0	1	1	0	1
1	2	1	3	0	1	2	0	2	0	0	0	0	0
1	1	3	1	1	2	2	0	2	0	0	0	0	0
1	1	2	2	1	0	2	0	2	0	1	1	0	0
2	3	1	2	1	0	2	0	1	0	1	2	0	0
1	3	2	1	1	0	2	0	2	0	0	0	0	0
1	1	1	3	0	1	2	0	2	0	0	0	0	0
1	3	0	2	2	2	2	0	2	0	0	0	0	0
2	3	3	1	2	2	2	0	2	0	1	1	0	0
1	1	1	2	0	1	2	0	2	0	0	0	0	0
1	1	1	3	1	0	2	0	2	0	0	0	1	0
1	1	2	3	0	1	2	0	2	0	0	0	0	0
1	2	2	2	0	1	2	0	2	0	1	2	0	0
1	3	1	2	1	2	2	0	2	0	0	0	0	0
1	3	1	2	1	2	2	0	2	0	0	0	0	0
1	1	1	2	1	0	1	0	2	0	0	0	0	0
2	3	0	2	2	2	2	0	2	0	1	2	0	0
1	1	2	2	1	2	2	0	2	0	1	1	0	0
1	1	2	3	0	1	2	0	2	0	0	0	1	0
1	1	1	3	1	2	2	0	2	0	0	0	0	0
1	3	1	2	1	2	2	0	2	0	1	1	1	0
1	3	2	2	1	0	2	0	2	0	0	0	0	0
1	1	1	2	1	1	2	0	2	0	0	0	0	0
1	1	1	2	0	1	2	0	2	0	1	1	0	0
1	1	0	2	1	0	2	0	2	0	0	0	0	0
1	3	2	2	1	2	2	0	1	0	0	0	0	0
1	1	1	2	1	0	2	0	2	0	0	0	0	0
1	2	1	2	1	1	2	0	2	0	1	1	0	0
2	3	1	2	0	1	2	0	2	0	1	2	0	0
2	3	1	2	2	0	2	0	2	0	1	2	0	0
2	3	0	2	2	2	2	0	2	0	1	1	0	0
1	3	1	2	1	2	2	0	2	0	0	0	0	0
1	1	0	2	1	1	2	0	2	0	0	0	0	0
1	3	2	2	1	2	2	0	2	0	0	0	0	0
2	3	2	2	2	2	2	0	2	0	1	1	0	0
1	3	1	2	2	2	2	0	2	0	0	0	0	0
1	1	1	2	1	0	2	0	2	0	0	0	0	0
2	1	2	1	1	1	2	0	1	1	1	1	0	0
1	1	1	3	1	1	2	0	2	0	0	0	0	0
1	1	2	2	0	1	2	0	2	0	0	0	0	0
1	1	3	1	0	1	1	0	2	1	1	1	1	0
1	3	1	2	1	2	2	0	1	0	0	0	0	0
1	3	1	2	2	2	1	0	2	0	0	0	0	0
1	3	1	2	1	2	2	0	2	0	0	0	0	0
1	3	0	2	1	0	2	0	2	1	1	1	0	0
2	1	1	2	1	2	2	0	2	0	1	1	0	0
1	1	3	3	1	0	1	0	2	0	0	0	0	0
1	3	2	2	2	2	2	0	2	0	0	0	1	0
1	3	1	2	1	2	2	0	2	0	0	0	0	0
1	3	1	2	1	1	2	0	2	0	0	0	0	0
1	2	2	3	0	1	1	0	1	0	0	0	0	0
1	1	3	2	0	1	2	0	2	0	0	0	0	0
2	2	1	3	0	1	2	0	2	1	1	1	0	0
1	3	1	2	2	2	2	0	2	0	0	0	1	0
1	3	1	2	2	2	1	0	2	0	0	0	1	0
1	1	1	2	1	1	2	0	2	0	0	0	0	0
1	2	1	2	0	1	2	0	2	0	0	0	0	0
1	2	1	2	1	0	2	0	2	0	0	0	0	0
1	1	2	3	0	1	2	0	2	0	0	0	0	0
1	1	2	2	1	0	2	0	2	0	0	0	0	0
2	1	2	2	0	1	2	0	2	0	1	1	0	0
2	1	1	2	0	1	1	0	1	0	1	1	0	0
1	3	1	2	1	1	2	0	2	0	0	0	0	0
1	3	2	2	1	2	2	0	2	0	0	0	1	0
1	2	1	3	0	1	2	0	2	1	1	1	0	0
1	1	3	1	1	1	2	0	2	0	0	0	0	0
1	1	1	2	1	0	2	0	2	0	0	0	0	0
1	3	3	1	1	0	2	0	2	0	0	0	0	0
1	2	0	3	0	1	2	0	2	1	1	1	0	0
1	1	2	3	1	1	2	0	2	0	0	0	0	0
1	2	2	3	1	1	2	0	2	0	0	0	0	0
1	1	0	3	1	2	2	0	2	0	0	0	0	0
2	1	2	2	1	2	2	0	2	0	1	2	0	0
1	1	0	3	0	1	1	0	2	0	0	0	0	0
1	2	2	3	0	1	1	0	2	0	1	1	0	0
1	1	1	2	0	1	2	0	2	0	0	0	0	0
1	2	2	3	0	1	1	0	2	0	0	0	0	0
1	3	2	2	1	1	2	0	2	0	0	0	0	0
2	3	3	1	1	0	2	0	2	0	1	2	0	0
1	1	3	1	1	2	2	0	2	0	0	0	0	0
2	3	3	1	0	1	2	0	1	0	1	1	0	0
1	2	1	3	0	1	2	0	1	0	0	0	0	0
1	1	1	3	1	0	1	0	2	0	0	0	0	0
1	3	3	1	1	2	2	0	2	0	0	0	0	0
1	3	0	2	1	2	2	0	2	0	0	0	0	0
1	1	2	2	1	0	2	0	2	0	0	0	0	0
1	3	1	2	2	2	2	0	2	0	0	0	0	0
1	1	1	2	1	0	2	0	2	0	0	0	0	0
1	1	1	3	0	1	2	0	2	0	0	0	0	0
1	3	3	1	0	1	2	0	2	0	1	1	0	0
1	1	1	2	2	2	2	0	2	1	0	0	1	0
1	2	1	3	0	1	2	0	2	0	0	0	1	0
1	1	2	3	1	1	2	0	2	0	0	0	0	0
1	3	1	2	1	2	2	0	2	0	0	0	0	0
1	1	0	2	1	2	2	0	2	0	1	1	0	0
1	1	1	2	0	1	2	0	1	0	0	0	0	0
1	1	2	3	1	0	2	0	2	0	0	0	0	0
1	4	1	2	2	2	2	0	1	0	0	0	0	0
1	1	2	2	0	1	2	0	2	0	0	0	0	0
1	3	0	2	2	2	2	0	2	0	0	0	0	0
2	4	2	2	2	2	2	0	2	0	0	0	0	0
1	1	1	2	1	1	2	0	2	0	1	1	1	0
1	1	1	3	1	2	2	0	2	0	0	0	0	0
1	2	1	2	0	1	2	0	2	0	0	0	0	0
1	1	3	1	1	0	2	0	2	0	1	2	0	0
1	1	1	2	1	0	2	0	2	0	1	1	0	0
1	3	3	1	1	0	2	0	1	0	0	0	1	0
2	3	2	2	1	0	2	0	2	0	1	1	0	0
1	3	2	2	1	1	2	0	1	1	1	1	0	0
1	1	1	2	1	2	2	0	2	0	0	0	0	0
1	1	1	2	1	0	2	0	2	0	0	0	0	0
1	3	2	1	1	2	2	0	2	0	0	0	0	0
1	3	1	2	1	2	2	0	2	0	1	1	0	0
1	2	1	3	1	0	2	0	2	0	0	0	0	0
2	1	1	2	0	1	2	0	2	0	1	1	0	0
1	3	2	2	0	1	2	0	2	0	0	0	0	0
1	3	2	2	2	2	2	0	2	0	1	1	0	0
2	1	2	2	0	1	2	0	2	0	0	0	0	0
1	1	1	2	1	0	2	0	2	0	1	2	0	0
2	1	1	2	1	0	2	0	2	0	0	0	0	0
1	1	1	2	1	0	2	0	2	0	0	0	0	0
1	1	2	2	1	0	2	0	2	0	0	0	0	0
1	3	1	2	1	0	2	0	2	0	0	0	0	0
1	3	1	2	1	2	2	0	2	0	0	0	0	0
1	1	3	1	0	1	2	0	2	0	0	0	0	0
1	1	1	2	0	1	2	0	2	0	0	0	0	0
1	1	3	1	1	2	2	0	2	0	0	0	0	0
2	1	1	2	1	2	2	0	2	0	0	0	0	0
1	1	2	2	1	0	2	0	2	0	1	2	0	0
1	1	1	2	1	2	2	0	2	0	1	2	0	0
1	3	1	2	1	2	2	0	1	0	0	0	1	0
1	3	1	2	1	2	2	0	2	0	0	0	0	0
1	1	2	3	1	0	2	0	2	0	0	0	0	0
2	1	2	2	0	1	2	0	2	0	0	0	0	0
1	3	1	2	1	1	2	0	2	0	0	0	0	0
1	1	1	2	1	0	2	0	1	0	0	0	0	0
1	1	2	2	1	0	2	0	2	0	1	1	0	0
1	1	1	2	2	1	2	0	2	0	1	1	0	0
1	1	1	2	1	2	2	0	2	0	1	1	0	0
1	1	1	2	0	1	2	0	2	0	0	0	0	0
1	1	1	2	1	1	2	0	2	0	0	0	0	0
1	3	3	1	1	0	2	0	2	0	0	0	0	0
1	1	1	2	1	0	2	0	2	0	0	0	0	0
1	3	1	2	2	2	2	0	2	0	1	2	0	0
1	3	2	2	2	2	2	0	2	0	1	1	0	0
2	1	3	1	0	1	2	0	2	0	1	1	0	0
1	1	1	2	2	2	2	0	1	0	0	0	0	0
1	1	3	1	1	1	2	0	2	0	0	0	0	0
1	1	1	2	2	2	2	0	2	0	0	0	0	0
1	2	1	3	1	1	2	0	2	0	0	0	0	0
1	1	1	2	1	0	2	0	2	0	0	0	0	0
1	1	1	2	2	2	1	0	2	0	0	0	1	0
1	1	2	3	0	1	2	0	2	0	0	0	0	0
1	1	2	2	0	1	2	0	2	0	1	1	0	0
1	1	1	2	2	2	2	0	2	0	0	0	0	0
1	3	1	2	2	2	2	1	2	0	0	0	0	0
1	3	1	2	2	2	1	0	2	0	0	0	0	1
1	1	3	1	0	1	2	0	1	0	0	0	0	0
1	1	3	1	1	0	2	0	2	0	1	2	0	0
1	2	1	3	0	1	1	0	2	0	0	0	0	0
1	1	1	2	1	0	2	0	2	0	0	0	0	0
1	1	1	3	1	0	2	0	2	0	0	0	0	0
1	3	1	2	1	2	2	0	2	0	0	0	0	0
2	1	1	2	1	2	2	0	2	0	0	0	1	0
1	3	1	2	1	2	2	0	2	0	1	1	0	0
1	3	1	2	1	1	2	0	2	0	1	1	0	0
1	3	1	2	2	2	2	0	2	0	0	0	0	0
1	3	3	1	1	0	2	0	2	0	0	0	0	0
1	3	0	3	1	2	2	0	2	0	1	2	0	0
1	1	1	3	1	0	1	0	2	0	0	0	0	0
1	3	1	3	2	2	2	0	2	0	0	0	0	0
1	3	1	2	1	2	2	0	2	0	0	0	0	0
1	3	0	2	2	2	2	0	2	0	0	0	1	0
1	1	1	2	1	2	2	0	2	0	0	0	0	0
1	1	2	2	1	0	2	0	2	0	0	0	0	0
1	3	3	1	1	2	2	0	2	0	1	1	0	0
2	1	1	2	1	1	2	0	2	0	1	1	0	0
1	3	1	2	2	2	2	0	2	0	1	1	0	0
1	1	1	2	0	1	2	0	2	0	0	0	0	0
1	3	1	2	1	0	2	0	2	0	0	0	0	0
1	1	3	1	1	1	2	0	2	0	0	0	0	0
1	1	1	3	1	2	2	0	2	0	0	0	0	0
1	2	1	3	0	1	2	0	2	0	0	0	0	0
1	1	1	2	0	1	2	0	2	0	0	0	0	0
1	3	1	1	2	2	2	0	2	0	1	2	0	0
1	1	3	1	1	0	2	0	2	0	0	0	0	0
2	4	0	2	2	2	1	0	1	0	1	1	0	0
2	3	1	2	2	2	2	0	2	0	1	1	0	0
1	1	1	2	1	2	2	0	2	0	0	0	0	0
1	4	1	2	2	2	2	0	2	0	0	0	0	0
1	1	1	2	1	2	2	0	2	0	0	0	0	0
1	1	1	2	1	0	2	0	1	0	0	0	0	0
1	3	3	1	1	0	2	0	2	0	0	0	0	0
1	1	0	2	1	2	2	0	2	0	1	1	0	0
1	4	0	2	2	2	2	0	2	0	1	1	0	0
1	1	1	2	1	1	2	0	2	0	1	1	0	0
1	3	1	2	2	2	2	0	2	0	0	0	0	0
1	1	1	2	1	2	2	0	2	0	0	0	0	0
1	1	2	1	1	0	1	0	1	0	0	0	1	0
1	1	2	2	0	1	2	0	2	0	0	0	0	0
1	1	0	3	1	0	1	0	2	1	1	1	0	0
1	3	0	2	2	2	2	0	2	0	0	0	0	0
1	2	2	3	0	1	2	0	2	0	0	0	0	0
1	3	1	2	2	2	2	0	2	0	1	1	0	0
1	1	1	2	1	2	2	0	2	0	1	2	0	0
1	2	2	3	1	1	2	0	2	0	0	0	0	0
1	1	1	2	1	2	2	0	2	0	0	0	0	0
1	3	2	2	2	2	2	0	2	0	0	0	0	0
1	3	1	2	1	2	2	0	2	0	1	2	1	0
1	1	1	2	1	0	2	0	2	0	0	0	0	0
1	1	1	2	0	1	2	0	1	0	0	0	0	0
1	1	1	2	1	0	2	0	2	0	0	0	0	0
2	4	0	2	2	2	2	0	2	0	1	2	0	0
1	1	2	2	1	1	2	0	2	0	1	1	0	0
1	1	2	2	0	1	2	0	2	0	0	0	1	0
1	3	1	2	2	2	2	0	2	0	0	0	0	0
1	2	1	2	0	1	2	0	2	0	0	0	0	0
1	3	3	1	1	2	2	0	2	0	1	2	0	0
1	1	0	2	1	0	2	0	2	0	0	0	0	0
1	1	2	2	1	1	2	0	2	0	0	0	0	0
1	1	1	2	2	2	2	0	2	0	0	0	0	0
1	3	1	2	1	2	2	0	2	0	0	0	0	0
1	4	0	2	2	2	2	0	2	0	0	0	0	0
2	1	1	1	0	1	2	0	2	0	1	1	0	0
1	2	1	2	0	1	2	0	2	0	0	0	0	0
1	1	2	2	1	0	2	0	2	0	0	0	0	0
1	3	3	2	2	2	2	0	2	0	0	0	0	0
2	1	1	2	0	1	2	1	2	0	0	0	1	0
1	3	3	1	1	2	2	0	2	0	0	0	0	0
1	3	3	1	1	0	2	0	2	0	0	0	0	0
1	1	2	2	1	0	2	0	2	0	0	0	0	0
1	2	1	3	0	1	1	0	2	0	0	0	0	0
1	2	1	3	0	1	2	0	2	0	0	0	0	0
1	1	2	3	0	1	2	0	2	0	0	0	0	0
1	1	1	2	1	0	2	0	2	0	0	0	0	0
1	1	3	1	0	1	2	0	2	0	1	1	0	0
1	2	1	3	0	1	1	0	1	1	1	1	0	0
1	3	1	3	2	2	2	0	2	0	0	0	1	0
1	1	2	2	1	1	2	0	2	0	0	0	0	0
1	1	1	2	0	1	2	0	2	0	0	0	0	0
2	1	2	2	0	1	2	0	2	0	0	0	0	0
1	3	0	3	1	2	2	0	2	0	0	0	0	0
1	1	2	2	0	1	2	0	2	0	1	1	0	0
1	3	3	1	1	2	2	0	2	0	0	0	0	0
1	3	0	2	2	2	2	0	2	0	0	0	0	0
1	1	1	2	0	1	1	1	1	0	0	0	0	0
1	1	1	2	0	1	2	0	2	1	1	1	0	0
1	3	3	1	1	2	2	0	2	0	0	0	0	0
1	1	2	1	1	2	1	0	2	0	0	0	0	0
1	1	1	2	1	0	2	0	2	0	0	0	0	0
1	3	3	1	1	2	2	0	2	0	0	0	0	0
1	1	1	2	1	0	2	0	2	0	0	0	0	0
1	1	1	2	2	2	2	0	2	0	0	0	0	0
1	1	2	2	1	0	1	0	2	0	0	0	0	0
1	1	1	3	1	0	1	0	2	0	0	0	0	0
1	3	1	3	1	2	2	0	2	0	0	0	0	0
1	1	3	1	1	0	2	0	2	0	0	0	0	0
1	1	1	3	0	1	2	0	1	0	0	0	0	0
1	2	1	3	0	1	2	0	2	0	1	1	0	0
2	3	1	2	1	2	2	0	2	0	0	0	0	0
1	1	1	2	1	2	2	0	2	1	1	1	0	0
1	3	0	2	2	2	1	0	2	0	0	0	0	0
2	1	1	2	1	2	2	0	2	0	0	0	1	0
1	1	1	3	1	2	1	0	1	0	0	0	0	0
1	1	1	2	2	2	2	0	2	0	1	2	1	0
1	1	1	2	1	2	2	0	1	0	1	1	0	0
1	4	1	2	2	2	1	0	2	0	0	0	0	0
1	1	1	2	1	2	2	0	2	0	0	0	0	0
1	2	1	3	0	1	1	0	2	0	0	0	0	0
1	3	1	2	1	0	2	0	2	0	1	1	0	0
1	2	2	3	0	1	2	0	2	0	0	0	0	0
1	1	1	3	2	0	2	0	2	0	1	1	0	0
1	2	2	3	0	1	2	0	2	0	0	0	0	0
1	2	1	3	0	1	2	0	2	0	0	0	0	0
1	1	1	2	0	1	2	0	2	0	0	0	0	0
1	1	1	2	1	2	2	0	2	0	1	2	1	0
1	1	1	2	1	0	2	0	2	0	1	2	0	0
1	4	1	2	2	2	2	0	2	0	1	2	0	0
1	3	3	1	0	1	2	0	2	0	1	1	0	0
1	2	1	2	1	0	2	0	2	0	0	0	0	0
1	4	3	1	2	2	2	0	2	0	0	0	0	0
1	1	1	3	1	0	2	0	2	0	0	0	1	0
1	2	1	2	0	1	2	0	2	0	0	0	1	0
1	3	1	2	0	1	2	0	2	1	1	1	0	0
1	1	2	3	0	1	2	0	2	0	1	1	0	0
1	1	1	2	0	1	2	0	2	0	0	0	0	0
1	3	2	2	1	0	2	0	2	0	1	1	0	0
2	1	3	1	0	1	2	0	1	0	0	0	0	0
1	1	2	2	1	2	2	0	2	0	0	0	0	0
1	4	3	1	1	2	2	0	2	0	0	0	0	0
1	2	1	3	0	1	2	0	1	0	0	0	0	0
1	3	2	2	1	2	2	0	1	0	0	0	0	0
1	1	3	1	0	1	2	0	2	0	0	0	0	0
1	3	1	2	1	2	2	0	2	0	1	1	0	0
1	1	1	2	1	2	2	0	2	0	0	0	0	0
1	1	1	3	1	2	1	0	2	0	1	1	0	0
1	1	1	3	0	1	1	0	2	0	0	0	0	0
1	1	0	2	0	1	2	0	2	0	1	1	0	0
1	1	1	2	0	1	1	0	1	0	1	1	0	0
1	1	1	2	2	2	2	0	1	0	0	0	0	0
1	1	1	3	0	1	2	0	2	0	0	0	0	0
1	1	3	1	0	1	2	0	2	1	1	1	0	0
1	3	0	2	2	2	2	0	2	0	0	0	0	0
1	1	3	2	1	0	2	0	2	0	0	0	0	0
2	1	1	2	0	1	2	0	2	0	1	1	0	0
1	1	1	2	0	1	2	0	2	0	0	0	0	0
1	2	1	3	0	1	2	0	2	0	0	0	0	0
1	3	1	2	1	2	2	0	2	0	1	1	0	0
1	1	1	2	2	2	2	0	2	0	0	0	0	0
1	2	1	3	0	1	2	1	1	0	0	0	0	0
1	1	1	3	1	0	2	0	2	0	0	0	0	0
1	3	1	2	2	2	1	0	1	0	0	0	0	0
1	2	1	3	0	1	2	0	2	0	0	0	0	0
1	1	0	2	1	0	2	0	2	1	1	1	0	0
1	3	3	1	1	0	2	0	2	0	1	2	0	0
1	2	1	3	0	1	2	0	2	0	0	0	0	0
1	3	1	3	2	2	2	0	2	0	0	0	0	0
1	1	3	3	0	1	2	0	1	0	0	0	0	0
1	1	1	2	0	1	2	0	1	0	0	0	0	0
1	2	1	2	0	1	2	0	2	0	0	0	0	0
1	3	1	2	2	2	2	0	2	0	0	0	0	0
1	1	3	1	1	0	2	0	2	0	0	0	0	0
1	3	1	2	1	0	2	0	2	0	0	0	0	0
1	3	3	1	1	2	1	0	1	0	0	0	1	0
1	1	1	2	0	1	2	0	2	0	1	1	0	0
1	1	1	2	1	0	2	0	2	0	0	0	0	0
1	3	1	2	1	2	2	0	2	0	0	0	0	0
1	3	1	2	1	2	2	0	2	0	0	0	0	0
1	1	1	3	1	0	1	0	2	0	0	0	0	0
1	3	0	2	2	2	2	0	2	0	0	0	0	0
1	2	1	3	0	1	2	0	1	0	0	0	0	0
1	1	1	2	0	1	2	0	2	0	0	0	0	0
1	1	1	2	0	1	2	0	2	0	0	0	1	0
1	1	1	2	0	1	2	0	2	0	0	0	0	0
1	3	1	2	1	2	2	0	2	0	0	0	0	0
1	3	1	2	2	2	2	0	1	0	0	0	0	0
1	1	1	2	1	1	2	0	2	0	0	0	0	0
1	3	0	2	2	2	2	0	2	0	0	0	0	0
1	1	1	2	0	1	2	0	2	0	1	1	0	0
1	3	1	3	1	2	2	0	2	0	0	0	0	0
1	1	1	3	1	0	2	0	2	0	0	0	0	0
1	1	1	2	1	0	2	0	2	0	0	0	1	0
1	1	0	2	0	1	2	0	2	0	1	1	0	0
1	3	1	2	2	2	2	0	2	0	0	0	1	0
1	3	1	2	1	0	2	0	2	0	1	1	0	0
1	3	0	2	2	2	2	0	2	0	1	1	0	0
1	2	1	2	0	1	2	0	2	0	0	0	0	0
1	3	3	1	1	0	2	0	2	0	1	1	0	0
1	3	3	1	0	1	2	0	2	0	0	0	1	0
1	1	1	3	1	0	2	0	2	0	0	0	0	0
1	1	1	2	2	2	1	0	2	0	0	0	0	0
1	3	0	2	1	2	2	0	2	0	0	0	0	0
1	3	1	2	1	2	1	0	2	0	0	0	0	0
1	1	2	2	1	0	2	0	2	0	0	0	0	0
1	1	1	3	1	1	2	0	2	1	1	1	0	0
1	1	1	2	0	1	2	0	2	0	0	0	0	0
1	1	1	2	0	1	2	0	2	0	0	0	0	0
1	3	0	2	2	2	2	0	2	0	0	0	0	0
1	1	1	2	0	1	2	0	1	0	0	0	0	0
2	2	1	2	0	1	1	1	1	0	1	1	0	0
1	3	3	1	1	2	2	0	2	0	1	1	0	0
1	3	1	2	1	0	2	0	2	0	1	1	0	0
1	3	2	2	2	2	2	0	2	0	0	0	0	0
1	1	1	2	1	0	2	0	2	0	0	0	0	0
1	1	1	3	0	1	1	0	2	0	1	1	0	0
2	2	2	3	0	1	2	0	1	1	1	1	0	0
1	3	1	2	1	0	2	0	2	0	0	0	0	0
1	1	2	2	1	0	2	0	2	0	0	0	0	0
1	3	2	2	1	2	2	0	2	0	1	2	0	0
1	3	2	2	2	2	2	0	2	0	1	2	0	0
1	1	1	2	1	0	1	0	2	0	0	0	0	0
1	2	2	3	0	1	2	0	2	0	0	0	0	0
1	1	2	2	1	2	2	0	2	0	1	2	0	0
1	1	3	3	1	1	2	0	2	0	1	1	0	0
1	2	1	3	0	1	2	0	2	0	0	0	0	0
2	3	3	1	2	2	2	0	1	0	1	1	0	0
1	3	3	1	0	1	2	0	2	0	1	2	0	0
1	3	2	2	2	2	2	0	2	0	1	2	0	0
1	1	1	2	1	2	2	0	2	0	0	0	0	0
1	3	2	2	2	2	2	0	2	0	0	0	0	0
1	3	1	2	2	2	2	0	2	0	1	2	0	0
1	2	1	3	0	1	2	0	2	0	0	0	0	0
2	4	0	2	2	2	1	0	1	0	1	1	0	0
1	1	0	2	1	0	2	0	2	0	0	0	0	0
1	1	1	2	1	0	2	0	2	0	0	0	0	0
1	2	2	2	0	1	1	0	1	0	0	0	0	0
1	1	0	2	1	2	1	0	1	0	1	1	0	1
1	1	1	2	0	1	2	0	2	0	0	0	0	0
1	3	1	2	2	2	1	0	2	0	0	0	0	0
1	1	1	2	1	2	2	0	2	0	0	0	0	0
1	4	0	2	2	2	2	0	2	0	0	0	0	0
1	3	0	3	2	2	1	0	2	0	0	0	0	0
1	2	2	3	0	1	2	0	2	0	0	0	0	0
1	3	3	1	1	1	2	0	2	0	1	2	0	0
1	3	3	1	0	1	1	0	2	0	1	2	0	0
2	3	3	1	0	1	2	0	2	0	0	0	0	0
1	1	3	3	0	1	2	0	2	0	0	0	0	0
1	1	2	1	1	0	2	0	2	0	0	0	0	0
1	2	2	1	0	1	2	0	2	0	0	0	0	0
1	1	1	2	1	2	2	0	2	0	0	0	0	0
1	4	0	3	0	1	2	0	2	0	1	1	0	0
2	1	2	3	1	1	2	0	2	0	1	2	0	0
1	1	0	3	0	1	2	0	2	0	0	0	0	0
1	1	2	1	1	2	2	0	2	0	1	2	0	0
1	3	1	2	2	2	2	0	2	0	0	0	0	0
1	1	1	2	1	2	2	0	2	0	0	0	0	0
1	1	3	1	1	2	2	0	2	0	1	2	0	0
1	1	1	2	1	1	2	0	2	0	0	0	0	0
1	3	2	2	1	0	2	0	2	0	1	1	0	0
1	3	3	1	1	1	2	0	2	0	0	0	0	0
1	1	0	3	1	0	2	0	2	0	0	0	0	0
1	1	1	2	1	1	2	0	2	0	0	0	0	0
1	1	1	2	0	1	2	0	2	0	0	0	0	0
1	1	1	2	1	0	2	0	2	0	0	0	0	0
1	1	2	2	1	0	2	0	2	0	0	0	0	0
2	3	1	2	1	0	2	0	1	0	0	0	0	0
1	3	3	3	1	2	2	0	2	0	0	0	0	0
1	3	1	2	1	2	1	0	2	0	1	2	0	0
1	3	2	1	1	2	2	0	2	0	0	0	0	0
1	4	0	2	1	2	2	0	2	0	0	0	0	0
1	3	3	1	1	2	2	0	2	0	1	2	0	0
1	1	1	2	2	2	2	0	2	0	1	2	0	0
1	1	1	2	0	1	2	0	2	0	0	0	0	0
1	3	1	2	2	2	2	0	2	1	1	1	0	0
1	3	3	1	1	0	2	0	2	0	1	2	0	0
1	3	1	2	1	2	2	0	2	0	1	2	0	0
1	3	1	2	1	2	2	0	2	0	0	0	1	0
1	1	3	1	1	0	2	0	2	0	0	0	0	0
1	1	1	2	2	2	2	0	2	0	0	0	0	0
1	1	3	1	0	1	2	0	2	0	0	0	0	0
1	1	1	3	1	2	1	0	2	0	1	1	0	0
1	3	0	2	1	2	2	0	2	0	0	0	0	0
1	1	1	2	1	1	2	0	2	0	0	0	0	0
1	3	1	2	2	2	1	0	1	0	0	0	0	0
1	1	2	2	2	2	2	0	2	0	0	0	0	0
1	1	1	2	1	1	2	0	2	0	0	0	0	0
1	3	0	2	2	2	2	0	2	0	0	0	1	0
1	3	2	1	1	1	2	0	2	0	1	1	0	0
1	3	0	2	1	0	2	0	2	0	0	0	0	0
2	3	1	2	2	2	1	0	2	0	0	0	0	0
1	2	2	2	0	1	2	0	2	0	0	0	0	0
1	1	2	2	0	1	2	0	2	0	0	0	0	0
1	3	2	2	1	2	2	0	2	0	1	2	0	0
1	3	1	2	1	0	2	0	2	0	1	2	0	0
1	1	2	2	1	0	2	0	2	0	0	0	0	0
1	1	2	3	0	1	2	0	2	0	0	0	0	0
1	3	1	2	2	2	2	0	2	0	0	0	0	0
1	3	1	2	1	2	2	0	2	0	0	0	0	0
1	3	1	2	1	2	2	0	2	0	0	0	0	0
1	1	1	2	1	0	2	0	2	0	1	1	0	0
1	2	1	3	1	1	2	0	2	0	1	2	0	0
2	3	3	1	1	0	2	0	2	0	1	2	0	0
1	1	1	2	2	0	2	0	2	0	1	2	0	0
1	4	0	2	1	2	2	0	2	1	1	1	0	0
1	1	1	2	0	1	2	0	2	0	0	0	0	0
1	3	1	2	0	1	2	0	2	0	0	0	0	0
2	2	1	3	0	1	2	0	2	0	0	0	0	0
1	1	1	2	1	1	2	0	2	0	1	1	0	0
1	1	1	2	1	2	2	0	2	0	1	1	0	0
1	1	1	1	1	0	2	0	2	0	0	0	0	0
1	3	1	2	1	2	2	0	2	0	0	0	0	0
1	1	1	2	0	1	1	0	2	0	0	0	0	0
1	1	2	1	1	0	2	0	2	0	1	2	0	0
1	1	2	1	0	1	2	0	2	0	0	0	0	0
1	3	2	1	0	1	2	0	2	0	1	2	0	0
1	1	1	2	2	2	1	0	2	0	1	2	0	0
1	3	0	2	2	2	2	0	2	0	1	2	0	0
1	3	2	2	1	2	2	0	2	0	0	0	0	0
1	3	1	2	1	0	2	0	2	0	0	0	0	0
1	1	1	3	1	1	2	0	2	0	1	1	0	0
1	3	1	2	1	2	2	0	2	0	0	0	0	0
1	1	1	3	0	1	1	0	2	0	1	1	0	0
1	3	1	2	2	2	2	0	2	0	0	0	0	0
1	1	2	2	1	0	2	0	2	0	0	0	0	0
1	3	1	2	2	2	1	0	2	0	1	1	0	0
1	2	1	3	0	1	2	0	2	0	0	0	0	0
1	3	1	2	1	0	2	0	2	0	1	2	0	0
1	1	2	2	1	0	1	0	2	0	0	0	0	0
1	4	1	2	2	2	2	0	2	0	1	2	0	0
1	2	1	3	0	1	2	0	2	0	0	0	0	0
1	1	1	2	1	2	2	0	2	0	0	0	0	0
1	3	2	1	1	0	1	0	2	0	0	0	0	0
1	3	2	1	1	2	2	0	2	0	0	0	0	0
1	3	1	2	2	2	1	0	2	0	0	0	0	0
1	1	1	3	0	1	2	0	2	1	1	1	0	0
1	3	1	2	1	1	2	0	2	0	1	1	0	0
1	4	1	2	2	2	2	0	2	1	1	1	0	0
1	1	2	2	1	0	2	0	2	0	0	0	0	0
1	3	1	2	1	2	2	0	2	0	0	0	0	0
1	1	2	2	0	1	2	0	2	0	0	0	0	0
1	3	3	1	1	0	2	0	2	0	0	0	0	0
1	1	1	2	1	2	2	0	2	0	0	0	0	0
1	2	1	3	1	0	2	0	2	0	1	1	0	0
1	1	2	2	1	0	2	0	2	0	0	0	0	0
1	3	2	2	1	2	2	0	2	0	1	1	0	0
1	1	2	2	1	1	2	0	2	0	0	0	0	0
1	1	0	2	2	2	2	0	2	0	0	0	0	0
1	3	3	2	0	1	2	0	2	0	1	2	0	0
1	3	3	1	1	0	2	0	2	0	1	2	0	0
1	3	1	2	1	2	2	0	2	0	0	0	0	0
1	1	1	2	1	0	2	0	2	0	1	1	0	0
2	3	1	2	2	2	2	0	2	0	1	2	0	0
2	1	3	1	1	1	2	0	2	0	0	0	0	0
1	3	1	3	2	2	2	0	2	0	1	2	0	0
1	1	1	2	1	0	2	0	2	0	1	1	0	0
1	2	1	3	0	1	1	0	2	0	0	0	0	0
1	3	0	2	2	2	2	0	2	0	0	0	1	0
1	1	0	2	1	2	2	0	2	0	0	0	0	0
1	1	0	3	1	0	2	0	2	1	1	1	0	0
1	3	1	2	1	2	2	0	2	0	0	0	0	0
1	3	2	1	1	2	2	0	2	0	0	0	0	0
1	1	2	1	1	0	2	0	2	0	0	0	1	0
1	1	1	2	1	0	1	0	1	0	0	0	0	0
1	3	1	2	2	2	2	0	1	0	0	0	0	0
1	1	3	1	0	1	2	0	2	1	1	1	0	0
1	1	2	1	1	2	2	0	2	0	1	2	0	0
2	1	0	3	1	0	2	0	2	0	1	2	0	0
1	3	3	1	1	1	2	0	2	0	1	1	0	0
1	1	2	2	0	1	2	0	2	0	0	0	0	0
1	1	1	2	1	0	2	0	2	0	0	0	0	0
1	1	3	1	1	0	2	0	2	0	1	2	0	0
2	3	1	2	2	2	2	0	2	0	1	1	0	0
2	4	3	2	1	2	2	0	2	0	0	0	0	0
1	3	1	3	2	2	2	0	2	0	1	2	0	0
1	1	2	2	2	2	2	0	2	0	1	1	0	0
1	1	2	3	0	1	2	0	2	0	0	0	0	0
1	3	1	2	1	2	2	0	2	0	1	1	0	0
1	1	1	2	1	0	2	0	2	0	0	0	0	0
1	2	1	3	0	1	2	0	2	0	1	2	0	0
1	1	1	2	1	2	2	0	2	0	1	2	0	0
1	1	0	3	0	1	2	0	2	0	0	0	0	0
1	1	0	2	1	0	2	0	2	0	1	2	0	0
1	3	0	2	1	2	2	0	2	0	0	0	0	0
1	2	1	3	0	1	2	0	2	0	0	0	0	0
1	1	1	2	1	2	2	0	2	0	0	0	0	0
1	1	1	2	0	1	2	0	2	0	0	0	0	0
1	1	2	3	0	1	2	0	2	0	0	0	0	0
1	1	1	3	1	0	2	0	2	0	0	0	0	0
1	3	1	2	2	2	2	0	2	0	0	0	0	0
1	1	1	2	1	2	2	0	2	0	0	0	0	0
1	1	1	2	1	2	2	0	2	0	1	2	0	0
1	3	0	3	2	2	2	0	2	0	1	2	0	0
1	1	3	1	0	1	2	0	2	0	0	0	0	0
1	3	0	2	2	2	2	0	2	0	0	0	0	0
1	3	2	2	0	1	2	0	2	1	1	1	0	0
1	1	2	3	1	2	2	0	2	0	0	0	0	0
1	1	1	3	1	0	1	0	1	0	1	1	0	0
1	1	1	2	0	1	2	0	2	0	0	0	0	0
1	1	1	2	1	0	2	0	2	0	1	1	0	0
1	3	1	2	1	2	2	0	2	0	0	0	0	0
1	3	3	1	1	0	2	0	2	0	0	0	0	0
1	1	1	2	1	2	2	0	2	0	0	0	0	0
1	1	2	1	0	1	2	0	2	0	0	0	0	0
1	3	1	2	2	2	2	0	2	0	0		0	0
1	3	1	2	1	2	2	0	2	0	0	0	0	0
1	1	1	2	1	2	2	0	2	0	0	0	0	0
1	3	1	2	2	2	2	0	2	0	0	0	1	0
1	3	1	2	2	2	2	0	2	0	1	1	0	0
1	1	1	2	1	0	2	0	2	0	0	0	0	0
1	2	2	3	0	1	2	0	2	0	0	0	0	0
1	1	1	2	1	2	2	0	2	0	0	0	0	0
1	1	1	2	1	1	2	0	2	0	0	0	0	0
1	1	0	2	1	0	2	0	2	0	0	0	0	0
1	1	2	2	0	1	2	0	2	1	1	1	1	0
1	3	2	3	1	2	2	0	2	0	0	0	0	0
1	1	2	2	0	1	2	0	2	0	0	0	0	0
1	1	1	2	1	2	2	0	2	0	0	0	0	0
1	1	1	2	1	2	2	0	2	0	0	0	0	0
1	3	0	2	2	2	2	0	2	0	0	0	1	0
1	3	1	2	1	2	2	0	2	1	1	1	0	0
1	1	1	2	1	2	2	0	2	0	0	0	0	0
1	1	1	2	1	0	2	0	2	0	0	0	0	0
1	1	1	2	1	0	2	0	2	0	0	0	0	0
1	1	0	2	1	2	2	0	2	0	0	0	0	0
1	1	1	2	1	0	2	0	2	0	0	0	0	0
1	3	0	2	1	0	2	0	2	0	0	0	0	0
1	1	0	2	1	2	2	0	2	0	0	0	0	0
1	3	1	2	2	2	2	0	2	0	0	0	0	0
1	3	2	2	1	0	2	0	2	0	0	0	0	0
2	1	2	2	1	0	2	0	2	0	1	2	0	0
1	3	3	2	1	0	2	0	2	0	1	2	0	0
1	2	1	3	0	1	1	0	2	0	0	0	0	0
1	1	1	2	1	0	2	0	2	0	0	0	1	0
1	2	0	3	0	1	2	0	2	0	0	0	0	0
1	1	0	2	0	1	2	0	2	1	1	1	0	0
1	1	2	1	0	1	1	0	2	1	1	1	0	0
1	1	3	1	1	0	2	0	2	0	1		0	0
1	3	1	2	1	2	2	0	2	0	1		0	0
1	3	1	2	2	2	2	0	2	0	0	0	1	0
2	2	1	3	0	1	2	0	2	0	1	1	0	0
1	3	1	2	1	2	2	0	2	0	0	0	0	0
1	3	1	2	1	2	2	0	2	0	0	0	0	0
1	3	1	2	2	2	2	0	2	0	0	0	0	0
1	1	2	2	1	2	2	0	2	0	0	0	0	0
1	3	1	2	2	2	2	0	2	0	0	0	0	0
1	3	1	2	2	2	2	0	2	0	0	0	0	0
1	1	1	2	1	2	2	0	2	0	1	2	0	0
1	3	1	2	1	2	2	0	2	0	0	0	0	0
1	3	1	2	2	2	2	0	2	0	0	0	0	0
2	1	3	1	0	1	2	0	1	0	1	1	0	0
1	3	0	2	2	2	2	0	2	0	0	0	1	0
1	1	1	3	1	0	2	0	2	0	0	0	0	0
2	3	3	1	1	0	2	0	2	0	1	1	0	0
1	1	1	3	1	0	1	0	1	0	0	0	1	0
1	3	1	2	1	1	2	0	2	0	0	0	0	0
1	1	1	2	1	2	2	0	2	0	0	0	0	0
1	3	1	2	2	2	2	0	2	0	0	0	0	0
2	3	0	2	1	2	2	0	2	0	1	2	0	0
1	3	1	2	1	2	2	0	2	0	0	0	0	0
2	3	1	2	2	2	2	0	2	0	1	2	0	0
1	1	1	3	1	0	1	0	1	0	0	0	0	0
1	2	1	3	0	1	2	0	2	0	0	0	0	0
1	3	1	2	2	2	2	0	2	0	0	0	0	0
1	3	1	2	1	2	2	1	1	0	0	0	0	0
1	1	2	2	0	1	2	0	2	0	0	0	0	0
1	2	1	3	0	1	1	0	2	0	0	0	1	0
1	3	3	1	1	2	2	0	2	0	1	2	0	0
1	1	1	2	1	2	2	0	1	0	1	2	0	0
1	3	0	2	2	2	2	0	2	0	0	0	0	0
1	1	2	2	1	2	2	0	2	0	1	2	0	0
1	1	3	1	0	1	2	0	2	0	0	0	0	0
2	3	1	2	1	2	2	0	2	0	0	0	0	0
1	3	0	2	1	2	2	0	2	0	0	0	0	0
1	1	1	2	1	2	2	0	2	0	1	1	0	0
1	3	1	2	2	2	2	0	2	0	0	0	0	0
1	1	2	2	0	1	2	0	1	0	0	0	0	0
1	3	1	2	2	2	2	0	2	0	1	2	0	0
1	4	1	2	2	2	2	0	2	0	1	2	0	0
1	1	3	1	0	1	2	0	2	0	0	0	1	0
1	3	1	2	0	1	2	0	2	0	0	0	1	0
1	1	1	3	1	0	2	0	2	0	0	0	0	0
1	4	0	2	2	2	2	0	2	0	0	0	1	0
1	1	1	2	1	2	2	0	2	0	0	0	0	0
1	1	1	2	1	2	2	0	2	0	0	0	0	0
1	3	1	2	1	2	2	0	2	0	0	0	0	0
1	1	1	2	1	0	2	0	2	0	0	0	0	0
1	3	2	2	1	0	2	0	2	0	0	0	1	0
1	1	1	2	1	2	2	0	2	0	0	0	0	0
1	1	1	2	1	0	2	0	2	0	0	0	0	0
1	3	0	2	2	2	1	0	2	0	1	1	0	0
1	1	1	3	1	2	2	0	2	0	1	1	0	0
1	3	3	1	1	2	2	0	1	0	1	2	1	0
1	2	1	3	0	1	1	0	2	0	0	0	0	0
1	3	1	3	1	2	2	0	2	0	0	0	0	0
1	3	1	2	2	2	2	0	2	0	0	0	0	0
1	3	0	2	1	0	2	0	2	0	0	0	0	0
1	1	1	2	1	0	2	0	2	0	0	0	0	0
1	1	0	2	1	2	2	0	2	0	0	0	0	0
1	2	0	3	0	1	2	0	1	0	0	0	0	0
1	1	1	2	1	2	2	0	2	0	0	0	0	0
1	1	2	3	2	2	2	0	2	0	1	2	0	0
1	2	1	2	1	0	2	0	2	0	1	2	0	0
1	2	1	3	0	1	1	0	2	0	0	0	0	0
2	3	1	2	1	2	1	0	2	0	0	0	1	0
1	1	0	2	1	2	2	0	2	0	0	0	0	0
1	1	1	2	1	0	2	0	2	0	0	0	0	0
1	1	1	2	2	2	1	0	2	0	0	0	0	0
1	1	3	1	0	1	2	0	2	0	0	0	0	0
1	1	1	2	1	2	2	0	2	0	1	2	0	0
1	3	0	2	2	2	2	0	2	0	1	2	0	0
1	1	1	2	1	0	2	0	2	0	1	2	1	0
1	3	3	2	2	2	2	0	2	0	1	2	0	0
2	2	1	3	0	1	2	0	2	0	0	0	1	0
1	1	3	1	0	1	2	0	2	0	0	0	0	0
1	3	1	2	2	2	2	0	2	0	0	0	0	0
1	3	1	2	2	2	2	0	2	0	0	0	0	0
2	1	1	2	0	1	2	0	1	0	0	0	0	0
1	3	2	3	1	2	2	0	2	0	1	2	1	0
1	1	2	3	0	1	2	0	2	0	1	1	0	0
1	3	1	2	1	0	2	0	2	0	0	0	0	0
1	1	1	2	1	2	2	0	2	0	0	0	0	0
1	1	2	3	1	2	2	0	2	0	1	1	0	0
1	1	1	2	0	1	2	0	2	0	1	1	0	0
1	1	2	1	1	2	2	0	2	0	0	0	0	0
1	2	1	3	0	1	2	0	1	0	0	0	0	0
1	1	0	3	1	0	2	0	2	0	0	0	1	0
1	3	1	2	2	2	2	0	2	0	0	0	0	0
1	3	1	3	2	2	2	0	2	0	1	2	0	0
2	1	2	2	0	1	2	0	2	0	1	1	0	0
1	1	1	2	1	2	2	0	2	0	0	0	0	0
1	1	2	1	0	1	2	0	2	0	0	0	0	0
1	1	2	2	1	2	2	0	2	0	1	2	0	0
1	3	1	2	2	2	2	0	2	0	0	0	0	0
1	2	1	3	0	1	1	0	2	0	0	0	0	0
1	1	1	2	1	0	2	0	2	0	1	1	0	0
1	1	3	1	0	1	2	0	2	1	1	1	0	0
1	1	2	1	0	1	2	0	2	0	0	0	0	0
1	3	3	1	1	0	2	0	2	0	1	2	0	0
2	1	1	2	0	1	2	0	2	1	1	1	0	0
1	3	0	2	1	2	2	0	2	0	0	0	0	0
1	3	1	2	2	2	1	0	2	0	0	0	0	0
1	1	1	2	0	1	2	0	2	1	1	2	0	0
1	3	1	2	1	1	2	0	2	1	1	1	0	0
1	1	1	3	1	0	2	0	2	0	0	0	0	0
1	3	1	2	2	2	2	0	2	0	0	0	0	0
1	1	1	2	1	2	2	0	2	0	0	0	0	0
1	1	1	2	1	2	1	0	2	0	0	0	0	0
2	1	0	2	1	2	2	0	2	0	0	0	0	0
1	1	0	2	1	0	1	0	2	0	1	1	1	0
1	1	1	2	1	2	2	0	2	0	1	1	0	0
1	3	1	2	2	2	2	0	2	0	0	0	0	0
1	2	1	3	0	1	1	0	2	0	1	1	0	0
2	1	2	2	1	2	1	0	1	0	0	0	0	0
1	3	1	3	2	2	1	0	2	0	1		0	0
1	3	3	1	1	2	2	0	2	0	1	1	0	0
1	3	3	2	2	2	2	0	1	0	1	1	0	0
1	1	2	1	1	2	2	0	2	0	0	0	0	0
1	4	1	2	2	2	2	0	2	0	0	0	0	0
1	3	1	2	0	1	2	0	2	1	1	1	0	0
1	3	2	2	1	2	2	0	2	0	0	0	1	0
1	1	3	1	0	1	2	0	2	0	1	1	0	0
1	1	1	2	1	0	2	0	2	1	1	1	0	0
1	1	1	2	1	0	2	0	2	0	0	0	0	0
1	2	1	2	0	1	2	0	2	0	0	0	1	0
1	1	2	2	1	0	2	0	2	0	0	0	0	0
1	1	2	2	1	0	2	0	2	0	0	0	0	0
1	3	1	2	2	2	2	0	2	0	0	0	0	0
1	2	1	2	0	1	2	0	1	0	0	0	0	0
2	2	1	3	0	1	2	0	2	0	0	0	1	0
1	1	1	3	1	2	2	0	2	0	0	0	1	0
1	3	1	2	1	2	2	0	1	0	0	0	0	0
1	1	1	3	1	0	2	0	2	0	0	0	0	0
1	3	3	1	1	2	2	0	1	1	1	1	0	0
2	3	3	1	1	2	2	0	2	0	1	1	0	0
1	3	3	1	1	0	2	0	2	0	0	0	0	0
1	3	1	2	2	2	2	0	2	0	0	0	0	0
1	1	1	2	1	0	2	0	2	0	0	0	1	0
1	2	1	3	0	1	2	0	2	0	0	0	0	0
1	1	1	2	1	0	2	0	2	1	1	1	0	0
1	2	1	3	0	1	2	0	2	0	0	0	0	0
1	3	1	2	2	2	2	0	2	0	0	0	0	0
1	1	2	2	0	1	2	0	2	0	0	0	0	0
1	4	1	2	2	2	2	0	2	0	1	2	0	0
1	3	2	1	1	2	2	0	2	1	1	2	0	0
1	4	1	2	2	2	1	0	2	0	1	2	0	0
1	1	1	2	1	0	2	0	2	0	1	1	0	0
1	1	1	2	1	2	2	0	2	0	0	0	0	0
1	3	2	2	2	2	2	0	2	0	0	0	0	0
1	3	2	2	1	2	2	0	2	0	0	0	0	0
1	3	2	2	1	2	2	0	2	0	0	0	0	0
1	1	2	1	0	1	2	0	2	0	0	0	0	0
1	1	1	3	1	0	2	0	2	1	1	1	0	0
1	1	1	2	1	2	2	0	2	0	0	0	0	0
1	3	1	2	1	2	2	0	2	0	0	0	0	0
2	1	2	2	1	2	2	0	2	0	1	2	0	0
1	3	1	2	2	2	2	0	2	0	1	2	0	0
1	3	1	2	1	2	2	0	2	0	1	1	0	0
1	1	1	2	1	2	2	0	2	0	0	0	0	0
1	1	1	2	0	1	2	0	2	0	1	1	0	0
2	3	1	2	2	2	2	0	2	0	1	1	0	0
1	1	1	2	1	0	2	0	1	0	0	0	0	0
1	2	1	3	0	1	2	0	2	0	0	0	0	0
1	3	1	2	1	2	2	0	2	0	0	0	0	0
2	3	3	1	1	0	2	0	2	0	1	2	0	0
1	3	0	2	1	2	1	0	2	0	0	0	0	0
1	1	1	2	1	2	2	0	2	0	0	0	0	0
1	3	1	2	2	2	1	0	2	0	0	0	0	0
1	3	1	2	2	2	2	0	2	0	0	0	0	0
1	3	1	2	2	2	2	0	2	0	0	0	0	0
1	1	1	2	1	2	2	0	2	0	0	0	0	0
1	1	0	2	1	2	2	0	2	0	0	0	0	0
1	3	3	1	0	1	2	0	2	0	1	1	0	0
1	2	1	3	0	1	2	0	2	0	0	0	0	0
1	1	2	2	0	1	2	0	2	0	0	0	0	0
1	3	1	2	2	2	2	0	2	0	0	0	0	0
1	3	1	2	1	2	2	0	2	0	1	1	0	0
1	3	1	2	1	0	2	0	2	0	1	2	0	0
1	1	2	1	1	0	2	0	2	0	0	0	0	0
1	4	1	2	1	2	2	0	2	1	1	1	0	0
1	1	2	2	1	0	2	0	2	0	0	0	0	0
1	1	1	2	2	2	2	0	2	0	0	0	0	0
1	1	2	2	1	2	2	0	2	0	0	0	0	0
1	3	0	2	1	2	2	0	2	0	0	0	0	0
1	4	0	2	2	2	2	0	2	0	1	2	0	0
1	1	2	2	1	0	2	0	2	1	1	1	0	0
1	1	0	2	2	2	1	0	2	0	0	0	0	0
1	3	3	1	0	1	2	0	1	0	0	0	0	0
1	3	1	2	2	2	2	0	2	0	1	1	0	0
1	3	1	2	2	2	2	0	2	0	0	0	1	0
1	3	0	2	2	2	1	0	2	0	1	2	0	0
1	1	1	2	2	2	2	0	2	0	1	2	0	0
1	1	1	2	1	2	1	0	2	0	0	0	0	0
1	2	1	2	0	1	2	0	2	0	1	1	0	0
1	2	2	2	0	1	2	0	2	1	1	1	0	0
1	1	1	2	1	2	2	0	2	0	0	0	0	0
1	2	1	2	0	1	2	0	2	0	0	0	0	0
1	1	1	3	1	0	2	0	2	0	1	1	0	0
1	3	1	2	2	2	2	0	2	0	0	0	0	0
1	1	1	2	1	0	2	0	2	0	1	1	0	0
1	3	0	2	2	2	2	0	2	0	0	0	0	0
1	4	1	2	2	2	1	0	2	0	1	1	0	0
1	3	1	2	1	2	2	0	2	0	0	0	0	0
1	1	1	2	1	2	2	0	2	0	1	2	0	0
1	3	1	2	1	0	2	0	2	0	1	1	0	0
1	1	1	2	1	0	2	0	2	0	0	0	0	0
1	1	1	2	1	0	2	0	2	0	0	0	0	0
1	1	3	1	1	0	2	0	2	0	1	2	0	0
1	1	3	1	1	0	2	0	2	0	0	0	0	0
1	3	2	2	2	2	2	0	2	0	1	2	0	0
1	3	0	2	1	2	2	0	2	0	1	2	0	0
1	1	2	2	1	2	2	0	2	0	0	0	0	0
1	1	1	2	1	0	2	0	2	0	0	0	0	0
1	1	3	1	0	1	2	0	2	0	0	0	0	0
1	1	1	2	1	0	2	0	2	0	0	0	0	0
1	3	3	1	1	2	2	0	2	0	0	0	0	0
1	1	0	2	2	2	2	0	2	1	1	1	0	0
1	2	2	3	0	1	2	0	2	0	0	0	0	0
1	1	1	2	1	0	2	0	2	0	0	0	0	0
1	3	3	2	1	0	2	0	2	0	0	0	0	0
1	1	1	2	2	2	2	0	1	0	0	0	0	0
1	1	1	3	0	1	2	0	2	0	0	0	0	0
1	3	0	2	2	2	2	0	2	0	0	0	0	0
1	1	1	2	1	2	2	0	2	0	0	0	0	0
1	1	1	2	0	1	2	0	2	0	0	0	0	0
1	1	1	2	1	2	2	0	2	0	0	0	0	0
2	1	0	2	1	0	2	0	1	0	1	2	0	0
1	1	1	3	0	1	2	0	2	0	0	0	1	0
1	1	0	3	0	1	2	0	2	0	0	0	0	0
1	4	1	2	1	2	2	0	2	0	0	0	0	0
2	3	1	2	0	2	2	0	2	0	0	0	0	0
1	1	1	2	1	0	2	0	2	0	0	0	0	0
1	2	1	3	1	0	2	0	2	0	0	0	0	0
1	3	2	2	1	0	2	0	2	0	0	0	0	0
1	1	0	3	1	2	1	0	2	0	0	0	0	0
1	3	1	2	1	2	2	0	2	0	0	0	0	0
1	1	1	3	1	2	2	0	2	0	0	0	0	0
1	1	1	3	0	1	2	0	2	0	0	0	0	0
1	3	1	2	1	2	2	0	2	0	1	1	0	0
1	1	1	2	1	2	2	0	2	0	0	0	0	0
1	1	3	1	1	0	2	0	2	0	1	2	0	0
1	3	1	2	1	0	2	0	2	0	1	2	0	0
1	3	3	1	1	0	2	0	2	0	0	0	0	0
1	3	1	2	2	2	2	0	2	0	0	0	0	0
1	1	1	2	1	1	2	0	2	0	0	0	0	0
1	3	1	2	2	2	2	0	2	0	0	0	0	0
1	1	1	2	1	0	2	0	2	0	0	0	0	0
1	1	1	2	1	2	2	0	2	0	0	0	0	0
1	4	2	2	2	2	2	0	2	0	0	0	0	0
1	1	2	2	1	0	2	0	2	0	0	0	0	0
1	4	1	2	2	2	2	0	2	0	0	0	0	0
1	4	1	2	2	2	2	0	2	0	0	0	0	0
1	2	1	2	0	1	2	0	1	0	0	0	0	0
1	3	1	2	1	2	2	0	2	0	0	0	0	0
1	3	1	2	1	2	2	0	2	0	1	2	0	0
1	1	3	1	1	1	2	0	2	0	1	2	0	0
1	3	1	2	2	2	2	0	1	0	0	0	0	0
1	3	0	2	1	0	2	0	2	0	0	0	0	0
1	1	1	2	1	2	2	0	2	0	0	0	0	0
1	1	1	2	0	1	2	0	2	1	1	1	0	0
1	1	2	3	1	0	2	0	2	0	0	0	0	0
1	3	1	2	2	2	2	0	2	0	0	0	0	0
1	3	1	2	1	0	2	0	2	0	0	0	0	0
1	1	2	2	0	1	2	0	2	0	0	0	0	0
1	1	2	2	1	0	2	0	1	1	1	1	0	0
1	1	2	2	0	1	2	0	2	0	0	0	0	0
2	1	2	2	1	0	2	0	1	0	1	1	0	0
1	2	1	2	0	1	2	0	2	0	0	0	0	0
1	3	1	2	2	2	2	0	2	0	0	0	0	0
1	3	1	2	2	2	2	0	2	0	0	0	0	0
1	3	1	1	1	2	2	0	2	0	0	0	0	0
2	1	3	1	1	0	2	0	2	0	0	0	1	0
1	1	2	2	1	1	2	0	2	0	0	0	1	0
1	1	1	2	1	0	2	0	2	0	0	0	0	0
1	1	1	2	1	0	2	0	2	0	0	0	0	0
1	2	1	3	0	1	2	0	2	0	0	0	0	0
1	1	1	2	1	2	2	0	2	0	1	2	0	0
1	3	1	2	1	2	2	0	2	0	1	1	0	0
1	3	1	2	2	2	2	0	2	0	0	0	0	0
1	3	3	2	2	2	2	0	2	1	0	0	0	0
1	1	1	2	0	1	2	0	2	0	0	0	0	0
1	3	0	2	2	2	2	0	2	0	0	0	0	0
1	1	3	1	0	1	2	0	2	0	1	1	0	0
1	1	0	2	1	0	2	0	1	0	1	2	0	0
1	1	1	3	2	2	2	0	2	0	0	0	0	0
1	2	1	3	0	1	2	0	2	0	0	0	0	0
1	1	3	1	1	0	2	0	2	0	0	0	0	0
1	3	1	2	2	2	2	0	2	0	1	1	0	0
1	1	2	3	0	1	2	0	2	0	0	0	0	0
2	3	1	2	1	0	2	0	2	0	0	0	0	0
1	1	1	2	2	2	2	0	2	0	1	2	0	0
1	1	1	2	1	0	2	0	2	0	1	2	0	0
1	2	1	3	0	1	2	0	2	0	1	2	0	0
1	1	1	2	2	1	2	0	2	0	1	2	0	0
1	3	3	1	1	0	2	0	2	0	1	2	0	0
1	4	1	2	2	2	2	0	2	0	0	0	0	0
2	1	2	2	0	1	2	0	2	0	1	2	0	0
1	3	0	2	2	2	2	0	1	0	1	2	0	0
1	1	1	2	0	1	2	0	2	0	0	0	0	0
1	1	1	2	1	0	2	0	2	0	0	0	0	0
1	3	1	2	2	2	2	0	2	0	1	1	0	0
1	3	0	2	2	2	2	0	2	0	0	0	0	0
1	3	1	2	1	1	2	0	2	0	0	0	0	0
1	3	3	2	1	0	2	0	2	0	0	0	0	0
1	2	1	2	0	1	1	0	2	0	0	0	0	0
1	1	2	2	0	1	2	0	2	1	1	1	0	0
1	1	3	3	0	1	2	0	2	0	0	0	0	0
1	3	1	2	2	2	2	0	2	0	0	0	0	0
1	1	1	3	0	1	2	0	2	0	1	2	0	0
1	1	3	2	1	2	2	0	2	0	1	2	0	0
1	1	1	3	1	0	2	0	2	0	0	0	0	0
1	1	2	2	1	0	2	0	2	0	0	0	0	0
2	1	1	2	1	0	2	0	1	0	1	1	0	0
1	3	0	2	1	2	2	0	2	0	1	2	0	0
1	1	1	2	1	0	2	0	2	0	0	0	0	0
2	3	1	2	1	1	2	0	2	0	0	0	0	0
1	1	2	2	0	1	1	0	2	0	0	0	0	0
1	1	1	2	2	0	2	0	2	0	1	1	0	0
1	1	1	2	1	2	2	0	2	0	0	0	0	0
1	1	1	2	0	1	2	0	2	0	0	0	0	0
1	1	2	2	1	1	2	0	2	1	1	1	0	0
1	2	1	2	2	2	2	0	2	0	0	0	0	0
1	1	3	1	1	1	2	0	2	0	0	0	0	0
1	3	0	2	1	2	2	0	2	0	1	1	0	0
1	2	0	3	0	1	2	0	2	0	1	1	0	0
1	3	1	2	1	0	2	0	2	0	0	0	0	0
1	3	1	2	2	2	2	0	2	0	1	1	0	0
1	1	1	2	1	0	2	0	1	0	1	2	0	0
1	1	1	2	1	1	2	0	1	1	1	1	0	0
1	3	1	2	2	2	1	0	2	0	0	0	1	0
1	1	1	2	1	0	2	0	2	0	0	0	0	0
1	2	1	3	0	1	2	0	2	0	0	0	0	0
1	1	2	3	1	0	2	0	2	0	0	0	0	0
2	1	3	1	0	1	2	0	2	0	1	1	0	0
1	3	3	1	0	1	2	0	2	0	1	2	0	0
1	2	0	3	0	1	2	0	2	0	0	0	0	0
2	4	0	2	1	2	2	0	2	0	0	0	0	0
1	1	2	2	2	2	1	0	2	0	0	0	0	0
1	3	0	2	2	2	2	0	2	0	1	1	0	0
1	2	1	2	0	1	2	0	2	0	0	0	0	0
1	1	1	2	1	2	2	0	2	0	1	2	0	0
1	3	2	2	0	1	2	0	2	1	1	1	0	0
1	3	0	2	1	2	2	0	2	0	0	0	0	0
1	4	1	2	2	2	2	0	2	0	0	0	0	0
1	1	1	2	2	2	2	0	2	0	0	0	0	0
1	3	1	2	1	2	2	0	2	0	0	0	0	0
1	1	0	2	1	2	2	0	2	0	0	0	0	0
1	1	1	2	1	0	2	0	2	0	1	1	0	0
2	3	3	1	1	0	2	0	2	0	1	1	0	0
1	3	1	2	2	2	2	0	2	0	1	2	0	0
1	4	0	2	2	2	2	0	2	0	0	0	0	0
1	3	0	3	1	2	2	0	2	0	0	0	0	0
1	1	2	1	1	1	2	0	2	0	1	1	0	0
1	1	1	3	1	0	2	0	2	0	0	0	0	0
1	1	2	2	1	0	2	0	2	0	0	0	0	0
1	3	1	2	2	2	1	0	1	0	0	0	0	0
1	1	0	2	1	0	2	0	2	0	0	0	0	0
2	1	0	3	1	2	2	0	2	0	1	1	0	0
1	1	1	3	1	0	2	0	2	0	0	0	0	0
1	3	1	2	1	2	2	0	2	0	0	0	0	0
1	3	1	2	2	2	2	0	2	0	0	0	0	0
1	1	1	2	0	1	2	0	2	0	0	0	0	0
1	2	0	3	0	1	2	0	2	0	0	0	0	0
1	3	1	2	2	2	2	0	2	0	0	0	0	0
1	1	1	2	1	0	2	0	2	0	0	0	0	0
1	3	1	2	1	2	2	0	2	0	1	2	0	0
2	1	2	1	1	0	2	0	2	0	1	2	0	0
1	3	0	2	2	2	2	0	2	0	1	2	0	0
1	1	1	2	1	0	2	0	2	0	0	0	0	0
1	3	0	2	2	2	2	0	2	0	0	0	0	0
1	1	3	1	1	0	2	0	2	0	1	1	0	0
1	3	1	2	1	2	2	0	2	0	1	1	0	0
1	1	1	3	1	1	2	0	2	0	1	1	0	0
2	3	0	2	2	2	2	0	2	0	0	0	0	0
2	3	2	2	1	0	2	0	2	0	0	0	0	0
1	1	1	2	1	2	2	0	1	0	1	2	0	0
1	3	1	2	1	0	2	0	2	0	1	2	0	0
1	4	0	2	1	2	2	0	2	0	1	1	0	0
1	1	0	3	0	1	2	0	2	0	0	0	0	0
1	1	3	1	1	2	2	0	2	0	0	0	0	0
1	1	2	3	0	1	1	0	1	0	0	0	0	0
1	1	3	1	0	1	2	0	1	0	0	0	0	0
1	1	0	2	1	2	2	0	2	0	1	1	0	0
1	1	0	2	0	1	2	0	2	0	0	0	0	0
1	2	1	3	0	1	2	0	2	0	0	0	1	0
1	1	3	1	0	1	2	0	2	0	1	1	0	0
1	1	2	1	1	0	2	0	2	0	0	0	0	0
2	1	1	2	1	0	2	0	1	0	0	0	0	0
1	1	2	3	1	0	2	0	2	0	0	0	0	0
1	1	1	2	1	0	2	0	2	0	0	0	0	0
1	3	1	2	2	2	2	0	2	0	1	1	0	0
1	3	3	1	1	0	2	0	2	0	1	1	0	0
1	2	1	3	0	1	2	0	2	0	0	0	1	0
1	4	0	2	2	2	2	0	2	0	0	0	0	0
1	1	1	2	1	2	2	0	2	0	0	0	0	0
1	1	1	2	1	0	2	0	2	0	0	0	0	0
2	3	3	1	1	2	2	0	2	0	1	1	0	0
1	1	3	1	1	2	2	0	2	0	0	0	0	0
1	3	1	2	2	2	2	0	2	0	1	1	0	0
1	4	1	2	2	2	2	0	2	1	1	1	0	0
1	2	2	3	0	1	2	0	2	0	1	1	0	0
1	1	1	2	1	0	2	0	2	0	0	0	0	0
1	3	0	3	2	2	2	0	2	0	1	1	0	0
1	3	3	1	1	1	2	0	2	1	1	1	0	0
1	3	1	2	2	2	2	0	2	0	1	2	0	0
1	1	2	3	0	1	2	0	2	0	0	0	0	0
1	3	3	2	1	0	2	0	2	0	1	2	0	0
1	1	1	2	1	0	2	0	2	0	1	1	0	0
1	3	0	2	2	2	2	0	2	1	1	1	0	0
1	2	1	2	0	1	2	0	2	0	0	0	0	0
1	3	2	2	1	0	2	0	2	0	1	2	0	0
1	3	1	2	2	2	2	0	2	0	1	1	0	0
1	2	2	3	0	1	2	0	1	0	0	0	1	0
1	3	1	2	1	2	2	0	2	0	0	0	0	0
1	2	1	3	0	1	2	0	2	0	0	0	0	0
1	3	1	2	2	2	2	0	2	0	0	0	0	0
1	1	2	1	1	0	2	0	2	0	1	1	0	0
1	1	1	2	2	2	2	0	2	0	0	0	0	0
1	1	1	2	1	2	2	0	2	0	0	0	0	0
1	2	1	3	0	1	2	0	2	0	0	0	0	0
1	3	1	2	1	2	2	0	2	0	0	0	0	0
1	1	2	2	1	0	2	0	2	0	0	0	0	0
1	3	1	2	1	2	2	0	2	0	0	0	0	0
1	1	1	2	2	2	2	0	2	0	0	0	0	0
1	3	1	2	2	0	2	0	2	0	0	0	0	0
1	1	1	2	1	0	2	0	2	0	0	0	0	0
1	1	1	2	1	0	2	0	2	0	0	0	0	0
1	2	1	2	0	1	2	0	2	0	0	0	0	0
1	3	1	2	2	2	2	0	2	0	0	0	0	0
1	3	1	2	2	2	2	0	1	0	0	0	0	0
1	1	0	2	1	2	2	0	2	0	0	0	0	0
1	3	0	2	2	2	2	0	2	0	0	0	0	0
1	1	1	2	1	1	2	0	2	0	1	1	0	0
1	1	1	2	1	2	1	0	2	0	0	0	1	0
1	3	0	2	1	2	2	0	1	0	0	0	1	0
1	3	1	2	1	2	2	0	2	0	0	0	0	0
1	3	1	2	2	2	2	0	2	0	1	1	0	0
1	3	3	1	0	1	2	0	2	0	0	0	0	0
1	3	1	2	1	2	2	0	2	0	0	0	0	0
1	3	1	2	2	2	1	0	2	0	0	0	0	0
1	3	1	2	1	2	2	0	2	0	0	0	0	0
1	1	2	2	0	1	2	0	2	1	1	1	0	0
1	1	3	1	0	1	2	0	2	1	1	1	0	0
1	1	3	1	1	0	2	0	2	0	1	2	0	0
1	3	1	2	1	0	2	0	2	0	1	2	0	0
2	3	1	2	1	0	2	0	2	0	1	2	0	0
2	2	1	3	0	1	2	0	2	0	1	1	0	0
1	3	3	1	1	1	2	0	2	0	0	0	1	0
1	3	1	2	2	2	1	0	1	0	0	0	0	0
1	1	0	2	1	0	2	0	2	0	0	0	0	0
1	3	1	2	1	2	2	0	2	0	0	0	0	0
1	1	0	3	1	2	2	0	2	1	1	1	0	0
1	1	2	3	1	0	2	0	2	0	1	2	0	0
1	2	1	3	0	1	2	0	1	0	0	0	1	0
1	3	1	3	2	2	2	0	2	0	0	0	0	0
1	1	1	2	1	2	2	0	2	0	0	0	0	0
1	4	1	2	2	2	2	0	1	0	1	1	0	0
1	1	1	3	1	0	2	0	2	0	0	0	0	0
1	3	1	2	2	2	2	0	2	0	0	0	0	0
1	1	1	2	1	0	2	0	2	0	0	0	1	0
1	1	0	2	1	0	2	0	2	0	1	1	0	0
1	2	1	3	1	0	2	0	2	0	0	0	0	0
1	1	2	2	1	2	2	0	2	0	1	1	0	0
1	3	2	2	1	0	2	0	2	0	0	0	0	0
1	1	1	2	1	2	2	0	2	0	0	0	0	0
1	2	1	3	0	1	1	0	1	0	0	0	0	0
2	2	1	3	0	1	1	0	1	0	1	1	0	0
1	2	1	2	0	1	1	0	2	0	1	1	0	0
1	1	1	3	0	1	1	0	1	0	0	0	0	0
1	3	1	2	2	2	2	0	2	0	0	0	0	0
1	1	2	2	1	0	2	0	2	0	1	2	0	0
1	1	1	2	1	1	2	0	1	0	0	0	0	0
1	1	1	2	1	0	2	0	2	0	1	2	0	0
1	1	2	2	1	1	2	0	2	0	0	0	0	0
1	1	2	2	1	1	2	0	2	0	0	0	0	0
1	3	1	2	1	0	2	0	2	0	0	0	0	0
2	3	3	1	1	0	2	0	2	0	1	2	0	0
1	1	1	2	1	2	2	0	2	1	1	1	0	0
1	1	2	2	0	1	2	0	2	0	0	0	0	0
1	1	2	2	1	0	2	0	2	0	0	0	0	0
1	1	1	3	1	0	1	0	1	0	0	0	0	0
